# Supplementary material for: SARS-CoV-2 detection using a nanobody-functionalized voltammetric device
Source: Commun Med (Lond). 2022 May 23;2:56. doi: 10.1038/s43856-022-00113-8 (PMC9126950; doi:10.1038/s43856-022-00113-8)
Supplement: Supplementary file 2 — Supplementary Data 1 [file 43856_2022_113_MOESM2_ESM.xlsx]

## Sheet: Figure 2.c
Binding enerdy / eV	Au-VHH-72-C13
297.8	22842	22842	22842	22842	22842	22842
297.7	22898	22898	22898	22898	22898	22898
297.6	22649	22649	22649	22649	22649	22649
297.5	22644	22644	22644	22644	22644	22644
297.4	22538	22538	22538	22538	22538	22538
297.3	22691	22691	22691	22691	22691	22691
297.2	22694	22694	22694	22694	22694	22694
297.1	22667	22667	22667	22667	22667	22667
297	22881	22881	22881	22881	22881	22881
296.9	22577	22577	22577	22577	22577	22577
296.8	22487	22487	22487	22487	22487	22487
296.7	22752	22752	22752	22752	22752	22752
296.6	22814	22814	22814	22814	22814	22814
296.5	22953	22953	22953	22953	22953	22953
296.4	22629	22629	22629	22629	22629	22629
296.3	22608	22608	22608	22608	22608	22608
296.2	22652	22652	22652	22652	22652	22652
296.1	22506	22506	22506	22506	22506	22506
296	22599	22599	22599	22599	22599	22599
295.9	22611	22611	22611	22611	22611	22611
295.8	22431	22431	22431	22431	22431	22431
295.7	22369	22369	22369	22369	22369	22369
295.6	22550	22550	22550	22550	22550	22550
295.5	22689	22689	22689	22689	22689	22689
295.4	22669	22669	22669	22669	22669	22669
295.3	22392	22392	22392	22392	22392	22392
295.2	22677	22677	22677	22677	22677	22677
295.1	22381	22381	22381	22381	22381	22381
295	22520	22520	22520	22520	22520	22520
294.9	22261	22261	22261	22261	22261	22261
294.8	22318	22318	22318	22318	22318	22318
294.7	22410	22410	22410	22410	22410	22410
294.6	22470	22470	22470	22470	22470	22470
294.5	22132	22132	22132	22132	22132	22132
294.4	22583	22583	22583	22583	22583	22583
294.3	22560	22560	22560	22560	22560	22560
294.2	22318	22318	22318	22318	22318	22318
294.1	22278	22278	22278	22278	22278	22278
294	22513	22513	22513	22513	22513	22513
293.9	22334	22334	22334	22334	22334	22334
293.8	22402	22402	22402	22402	22402	22402
293.7	22520	22520	22520	22520	22520	22520
293.6	22617	22617	22617	22617	22617	22617
293.5	22667	22667	22667	22667	22667	22667
293.4	22536	22536	22536	22536	22536	22536
293.3	22442	22442	22442	22442	22442	22442
293.2	22226	22226	22226	22226	22226	22226
293.1	22251	22251	22251	22251	22251	22251
293	22553	22553	22553	22553	22553	22553
292.9	22460	22460	22460	22460	22460	22460
292.8	22297	22297	22297	22297	22297	22297
292.7	22527	22527	22527	22527	22527	22527
292.6	22410	22410	22410	22410	22410	22410
292.5	22592	22592	22592	22592	22592	22592
292.4	22367	22367	22367	22367	22367	22367
292.3	22301	22301	22301	22301	22301	22301
292.2	22190	22190	22190	22190	22190	22190
292.1	22490	22490	22490	22490	22490	22490
292	22746	22746	22746	22746	22746	22746
291.9	22576	22576	22576	22576	22576	22576
291.8	22614	22614	22614	22615	22614	22615
291.7	22476	22476	22476	22476	22476	22476
291.6	22326	22326	22326	22326	22326	22326
291.5	22662	22662	22662	22663	22662	22663
291.4	22253	22253	22253	22255	22253	22255
291.3	22307	22307	22307	22309	22307	22309
291.2	22512	22512	22512	22517	22512	22517
291.1	22398	22398	22398	22404	22398	22404
291	22266	22349	22349	22359	22349	22359
290.9	22383	22344	22344	22358	22344	22358
290.8	22236	22338	22338	22360	22338	22360
290.7	22271	22333	22333	22365	22333	22365
290.6	22484	22328	22328	22374	22328	22374
290.5	22742	22323	22323	22389	22323	22389
290.4	22516	22318	22318	22411	22318	22411
290.3	22397	22313	22313	22443	22313	22443
290.2	22577	22307	22307	22486	22307	22486
290.1	22606	22302	22302	22545	22302	22545
290	22856	22297	22297	22624	22297	22624
289.9	23100	22292	22292	22725	22292	22725
289.8	23198	22286	22286	22852	22286	22852
289.7	23338	22281	22281	23012	22281	23012
289.6	23657	22276	22276	23206	22276	23206
289.5	23427	22271	22271	23438	22271	23438
289.4	23841	22266	22266	23710	22266	23710
289.3	24006	22260	22261	24021	22260	24022
289.2	24239	22255	22256	24369	22255	24369
289.1	24657	22250	22251	24746	22250	24747
289	24749	22245	22246	25144	22245	25145
288.9	25212	22240	22243	25547	22240	25550
288.8	25803	22234	22240	25941	22234	25946
288.7	26194	22229	22238	26303	22229	26312
288.6	26539	22224	22239	26615	22224	26630
288.5	26924	22219	22244	26857	22219	26882
288.4	27184	22214	22255	27010	22214	27051
288.3	27204	22209	22275	27067	22208	27133
288.2	27482	22204	22308	27021	22203	27126
288.1	27268	22199	22359	26874	22198	27036
288	26934	22194	22438	26639	22193	26886
287.9	27009	22190	22551	26331	22188	26697
287.8	26528	22187	22713	25965	22183	26500
287.7	26071	22185	22934	25566	22177	26330
287.6	25997	22184	23231	25153	22172	26223
287.5	25896	22187	23616	24743	22167	26211
287.4	26001	22193	24103	24350	22162	26322
287.3	26433	22207	24698	23985	22157	26576
287.2	27066	22230	25400	23656	22151	26983
287.1	27682	22267	26197	23366	22146	27538
287	28438	22324	27062	23115	22141	28218
286.9	29106	22408	27950	22903	22136	28990
286.8	29870	22530	28804	22727	22131	29800
286.7	30568	22703	29552	22582	22125	30586
286.6	31446	22941	30125	22466	22120	31292
286.5	31763	23263	30464	22374	22115	31871
286.4	32141	23692	30530	22300	22110	32302
286.3	32440	24245	30316	22244	22105	32595
286.2	32950	24950	29846	22199	22099	32797
286.1	32999	25823	29169	22165	22094	32969
286	33056	26877	28351	22139	22089	33188
285.9	33212	28123	27462	22118	22084	33537
285.8	34143	29545	26569	22102	22079	34059
285.7	35184	31119	25722	22089	22073	34783
285.6	35807	32795	24958	22079	22068	35695
285.5	37023	34500	24296	22070	22063	36741
285.4	37763	36142	23744	22062	22058	37833
285.3	38656	37615	23298	22056	22053	38864
285.2	39591	38817	22948	22049	22047	39719
285.1	40384	39630	22680	22043	22042	40268
285	40277	40002	22479	22038	22037	40445
284.9	40108	39895	22332	22032	22032	40196
284.8	39669	39306	22227	22027	22027	39507
284.7	38266	38306	22152	22022	22021	38437
284.6	36622	36964	22100	22016	22016	37048
284.5	35576	35392	22064	22011	22011	35445
284.4	33726	33700	22038	22006	22006	33732
284.3	32469	31987	22020	22001	22001	32007
284.2	30824	30338	22007	21995	21995	30350
284.1	29157	28813	21997	21990	21990	28820
284	27732	27458	21989	21985	21985	27462
283.9	26159	26284	21982	21980	21980	26286
283.8	24867	25298	21976	21975	21975	25300
283.7	23970	24492	21970	21969	21969	24493
283.6	23540	23843	21965	21964	21964	23844
283.5	22951	23338	21959	21959	21959	23338
283.4	22524	22948	21954	21954	21954	22948
283.3	22411	22653	21949	21949	21949	22654
283.2	22542	22436	21943	21943	21943	22437
283.1	22278	22277	21938	21938	21938	22277
283	22167	22162	21933	21933	21933	22162
282.9	21889	22081	21928	21928	21928	22081
282.8	21847	22023	21923	21923	21923	22023
282.7	21801	21982	21917	21917	21917	21982
282.6	21873	21953	21912	21912	21912	21953
282.5	21898	21933	21907	21907	21907	21933
282.4	22074	21918	21902	21902	21902	21918
282.3	21842	21906	21897	21897	21897	21906
282.2	21947	21897	21892	21892	21892	21897
282.1	21886	21889	21886	21886	21886	21889
282	21986	21987	21986	21986	21986	21987
281.9	21879	21880	21879	21879	21879	21880
281.8	22044	22045	22044	22044	22044	22045
281.7	21779	21779	21779	21779	21779	21779
281.6	21907	21907	21907	21907	21907	21907
281.5	21876	21876	21876	21876	21876	21876
281.4	22020	22020	22020	22020	22020	22020
281.3	22029	22029	22029	22029	22029	22029
281.2	22047	22047	22047	22047	22047	22047
281.1	21802	21802	21802	21802	21802	21802
281	21749	21749	21749	21749	21749	21749
280.9	21531	21531	21531	21531	21531	21531
280.8	21774	21774	21774	21774	21774	21774
280.7	21842	21842	21842	21842	21842	21842
280.6	21747	21747	21747	21747	21747	21747
280.5	22009	22009	22009	22009	22009	22009
280.4	21726	21726	21726	21726	21726	21726
280.3	21823	21823	21823	21823	21823	21823
280.2	22082	22082	22082	22082	22082	22082
280.1	21944	21944	21944	21944	21944	21944
280	21799	21799	21799	21799	21799	21799
279.9	21929	21929	21929	21929	21929	21929
279.8	21978	21978	21978	21978	21978	21978
279.7	21810	21810	21810	21810	21810	21810
279.6	21649	21649	21649	21649	21649	21649
279.5	21991	21991	21991	21991	21991	21991
279.4	21577	21577	21577	21577	21577	21577
279.3	21720	21720	21720	21720	21720	21720
279.2	21898	21898	21898	21898	21898	21898
279.1	21857	21857	21857	21857	21857	21857
279	21783	21783	21783	21783	21783	21783
278.9	21754	21754	21754	21754	21754	21754
278.8	21852	21852	21852	21852	21852	21852
278.7	21986	21986	21986	21986	21986	21986
278.6	21903	21903	21903	21903	21903	21903
278.5	21968	21968	21968	21968	21968	21968
278.4	21920	21920	21920	21920	21920	21920
278.3	21673	21673	21673	21673	21673	21673
278.2	21912	21912	21912	21912	21912	21912
278.1	21892	21892	21892	21892	21892	21892
278	21793	21793	21793	21793	21793	21793
277.9	21744	21744	21744	21744	21744	21744
277.8	21968	21968	21968	21968	21968	21968

## Sheet: Figure 2.d
Binding enerdy / eV	Au-PEG6-VHH-72-C13
296.9	67778	67778	67778	67778	67778	67778
296.8	67348	67348	67348	67348	67348	67348
296.7	67402	67402	67402	67402	67402	67402
296.6	67423	67423	67423	67423	67423	67423
296.5	67393	67393	67393	67393	67393	67393
296.4	67613	67613	67613	67613	67613	67613
296.3	67783	67783	67783	67783	67783	67783
296.2	67243	67243	67243	67243	67243	67243
296.1	67450	67450	67450	67450	67450	67450
296	67325	67325	67325	67325	67325	67325
295.9	67515	67515	67515	67515	67515	67515
295.8	67732	67732	67732	67732	67732	67732
295.7	67495	67495	67495	67495	67495	67495
295.6	67487	67487	67487	67487	67487	67487
295.5	67153	67153	67153	67153	67153	67153
295.4	67107	67107	67107	67107	67107	67107
295.3	67413	67413	67413	67413	67413	67413
295.2	67010	67010	67010	67010	67010	67010
295.1	67305	67305	67305	67305	67305	67305
295	67182	67182	67182	67182	67182	67182
294.9	67228	67228	67228	67228	67228	67228
294.8	67453	67453	67453	67453	67453	67453
294.7	67192	67192	67192	67192	67192	67192
294.6	67263	67263	67263	67263	67263	67263
294.5	66978	66978	66978	66978	66978	66978
294.4	67170	67170	67170	67170	67170	67170
294.3	67457	67457	67457	67457	67457	67457
294.2	67277	67277	67277	67277	67277	67277
294.1	67362	67362	67362	67362	67362	67362
294	67150	67150	67150	67150	67150	67150
293.9	67200	67200	67200	67200	67200	67200
293.8	67505	67505	67505	67505	67505	67505
293.7	67525	67525	67525	67525	67525	67525
293.6	67348	67348	67348	67348	67348	67348
293.5	67175	67175	67175	67175	67175	67175
293.4	67223	67223	67223	67223	67223	67223
293.3	67477	67477	67477	67477	67477	67477
293.2	67205	67205	67205	67205	67205	67205
293.1	67347	67347	67347	67347	67347	67347
293	66927	66927	66927	66927	66927	66927
292.9	67132	67132	67132	67132	67132	67132
292.8	67298	67298	67298	67298	67298	67298
292.7	67322	67322	67322	67322	67322	67322
292.6	67252	67252	67252	67252	67252	67252
292.5	67238	67238	67238	67238	67238	67238
292.4	67135	67135	67135	67135	67135	67135
292.3	67185	67185	67185	67185	67185	67185
292.2	67352	67352	67352	67352	67352	67352
292.1	67355	67355	67355	67355	67355	67355
292	67203	67203	67203	67203	67203	67203
291.9	67547	67547	67547	67547	67547	67547
291.8	67527	67527	67527	67527	67527	67527
291.7	67150	67150	67150	67150	67150	67150
291.6	67383	67383	67383	67383	67383	67383
291.5	67310	67310	67310	67310	67310	67310
291.4	67323	67323	67323	67324	67323	67324
291.3	66927	66927	66927	66928	66927	66928
291.2	67092	67092	67092	67093	67092	67093
291.1	66997	66997	66997	67000	66997	67000
291	67518	67518	67518	67523	67518	67523
290.9	66977	66977	66977	66984	66977	66984
290.8	67275	67074	67074	67086	67074	67086
290.7	66970	67073	67073	67092	67073	67092
290.6	66995	67072	67072	67102	67072	67102
290.5	67543	67071	67071	67117	67071	67117
290.4	67430	67069	67069	67140	67069	67140
290.3	67232	67068	67068	67174	67068	67174
290.2	67662	67067	67067	67221	67067	67221
290.1	67607	67066	67066	67289	67066	67289
290	67808	67065	67065	67381	67065	67381
289.9	67932	67064	67064	67508	67064	67508
289.8	68133	67063	67063	67674	67063	67674
289.7	68205	67062	67062	67892	67062	67892
289.6	68185	67061	67061	68169	67061	68169
289.5	68685	67059	67059	68514	67059	68514
289.4	68977	67059	67058	68937	67058	68937
289.3	69587	67057	67057	69439	67057	69439
289.2	69798	67057	67056	70024	67056	70024
289.1	70320	67056	67055	70681	67055	70682
289	71518	67056	67054	71396	67054	71398
288.9	71748	67057	67053	72146	67053	72150
288.8	72882	67059	67052	72897	67052	72904
288.7	73375	67063	67051	73605	67051	73617
288.6	74043	67072	67049	74227	67049	74250
288.5	74862	67088	67048	74714	67048	74754
288.4	75198	67116	67047	75030	67047	75099
288.3	75585	67161	67046	75148	67046	75263
288.2	75490	67234	67045	75053	67045	75242
288.1	75377	67347	67044	74762	67044	75066
288	74878	67520	67044	74288	67043	74767
287.9	74373	67778	67043	73680	67042	74418
287.8	73825	68151	67043	72977	67041	74090
287.7	73423	68679	67044	72228	67039	73871
287.6	73618	69404	67046	71473	67038	73847
287.5	74178	70375	67051	70750	67037	74102
287.4	74462	71636	67059	70081	67036	74705
287.3	75888	73223	67074	69487	67035	75714
287.2	77545	75151	67098	68971	67034	77152
287.1	79183	77401	67136	68536	67033	79009
287	81203	79912	67196	68179	67032	81224
286.9	83473	82568	67285	67891	67031	83684
286.8	86280	85198	67418	67666	67029	86224
286.7	88642	87589	67610	67490	67028	88632
286.6	90308	89509	67880	67358	67027	90693
286.5	92242	90745	68253	67259	67026	92205
286.4	93420	91152	68756	67187	67025	93045
286.3	93178	90682	69416	67135	67024	93185
286.2	92717	89392	70260	67097	67023	92704
286.1	91823	87435	71306	67071	67022	91769
286	90303	85021	72563	67053	67021	90596
285.9	89252	82382	74021	67040	67019	89404
285.8	88422	79729	75643	67031	67018	88367
285.7	87952	77230	77365	67025	67017	87586
285.6	87122	74997	79092	67021	67016	87077
285.5	86680	73089	80702	67018	67015	86779
285.4	86355	71521	82060	67016	67014	86569
285.3	86530	70278	83031	67014	67013	86297
285.2	85735	69322	83518	67012	67012	85829
285.1	84978	68609	83468	67011	67011	85066
285	83957	68090	82886	67010	67009	83967
284.9	82545	67724	81835	67008	67008	82551
284.8	80928	67471	80424	67007	67007	80888
284.7	79060	67300	78784	67006	67006	79078
284.6	77440	67188	77047	67005	67005	77230
284.5	75552	67115	75334	67004	67004	75445
284.4	73515	67069	73733	67003	67003	73799
284.3	71953	67040	72307	67002	67002	72345
284.2	71413	67023	71085	67001	67001	71108
284.1	70387	67012	70075	66999	66999	70087
284	69520	67005	69264	66998	66998	69270
283.9	68605	67001	68631	66997	66997	68635
283.8	67877	66998	68151	66996	66996	68153
283.7	67622	66996	67794	66995	66995	67796
283.6	67262	66994	67537	66994	66994	67537
283.5	67253	66993	67354	66993	66993	67354
283.4	67295	66992	67227	66992	66992	67228
283.3	67182	66991	67142	66991	66991	67142
283.2	66822	66989	67085	66989	66989	67085
283.1	66680	66988	67047	66988	66988	67047
283	66997	66987	67023	66987	66987	67023
282.9	66930	66986	67007	66986	66986	67007
282.8	67017	66985	66997	66985	66985	66997
282.7	67023	66984	66991	66984	66984	66991
282.6	67063	66983	66987	66983	66983	66987
282.5	66862	66862	66864	66862	66862	66864
282.4	66927	66927	66928	66927	66927	66928
282.3	67202	67202	67202	67202	67202	67202
282.2	67087	67087	67087	67087	67087	67087
282.1	67047	67047	67047	67047	67047	67047
282	67058	67058	67058	67058	67058	67058
281.9	66657	66657	66657	66657	66657	66657
281.8	67003	67003	67003	67003	67003	67003
281.7	67093	67093	67093	67093	67093	67093
281.6	67053	67053	67053	67053	67053	67053
281.5	66902	66902	66902	66902	66902	66902
281.4	66710	66710	66710	66710	66710	66710
281.3	66655	66655	66655	66655	66655	66655
281.2	66632	66632	66632	66632	66632	66632
281.1	66458	66458	66458	66458	66458	66458
281	66363	66363	66363	66363	66363	66363
280.9	66957	66957	66957	66957	66957	66957
280.8	66928	66928	66928	66928	66928	66928
280.7	66588	66588	66588	66588	66588	66588
280.6	66557	66557	66557	66557	66557	66557
280.5	66745	66745	66745	66745	66745	66745
280.4	66807	66807	66807	66807	66807	66807
280.3	66908	66908	66908	66908	66908	66908
280.2	66790	66790	66790	66790	66790	66790
280.1	66757	66757	66757	66757	66757	66757
280	66643	66643	66643	66643	66643	66643
279.9	66890	66890	66890	66890	66890	66890
279.8	66628	66628	66628	66628	66628	66628
279.7	66690	66690	66690	66690	66690	66690
279.6	66543	66543	66543	66543	66543	66543
279.5	66682	66682	66682	66682	66682	66682
279.4	66505	66505	66505	66505	66505	66505
279.3	66683	66683	66683	66683	66683	66683
279.2	66820	66820	66820	66820	66820	66820
279.1	66688	66688	66688	66688	66688	66688
279	66478	66478	66478	66478	66478	66478
278.9	66590	66590	66590	66590	66590	66590
278.8	66827	66827	66827	66827	66827	66827
278.7	66658	66658	66658	66658	66658	66658
278.6	66788	66788	66788	66788	66788	66788
278.5	67015	67015	67015	67015	67015	67015
278.4	67040	67040	67040	67040	67040	67040
278.3	67315	67315	67315	67315	67315	67315
278.2	67193	67193	67193	67193	67193	67193
278.1	66960	66960	66960	66960	66960	66960
278	66982	66982	66982	66982	66982	66982
277.9	67018	67018	67018	67018	67018	67018
277.8	67028	67028	67028	67028	67028	67028
277.7	66415	66415	66415	66415	66415	66415
277.6	66635	66635	66635	66635	66635	66635
277.5	66865	66865	66865	66865	66865	66865
277.4	66613	66613	66613	66613	66613	66613
277.3	67107	67107	67107	67107	67107	67107
277.2	67165	67165	67165	67165	67165	67165
277.1	67062	67062	67062	67062	67062	67062
277	66473	66473	66473	66473	66473	66473
276.9	66568	66568	66568	66568	66568	66568

## Sheet: Figure 2.e
E/V	J/mA cm-²
	Au-PEG6-VHH-72-C13	Au-VHH-72-C13
-0.2	0.0062713	0.0072566
-0.09498	0.0067877	0.0078541
-0.0851	0.0060635	0.0070162
-0.07522	0.008749	0.010124
-0.06534	0.0096391	0.011154
-0.05546	0.011676	0.01351
-0.04558	0.014271	0.016513
-0.0357	0.018103	0.020947
-0.02582	0.023866	0.027616
-0.01594	0.033778	0.039085
-0.00607	0.045712	0.052893
0.00381	0.054085	0.062582
0.01369	0.068991	0.07983
0.02357	0.094066	0.10884
0.03345	0.12632	0.14617
0.04333	0.17102	0.19789
0.05321	0.22365	0.25879
0.06309	0.28849	0.33382
0.07297	0.35946	0.41594
0.08285	0.43055	0.4982
0.09273	0.49512	0.57291
0.10261	0.54418	0.62968
0.11249	0.56856	0.65789
0.12237	0.56639	0.65538
0.13225	0.5373	0.62172
0.14213	0.48661	0.56306
0.15201	0.42023	0.48626
0.16189	0.35228	0.40763
0.17177	0.28541	0.33026
0.18165	0.22857	0.26448
0.19153	0.17799	0.20596
0.20141	0.13587	0.15722
0.21129	0.10425	0.12063
0.22116	0.081438	0.094233
0.23104	0.062247	0.072027
0.24092	0.051626	0.059737
0.2508	0.042694	0.049402
0.26068	0.037625	0.043536
0.27056	0.031711	0.036694
0.28044	0.029901	0.034599
0.29032	0.029176	0.03376
0.3002	0.027366	0.031665
0.4	0.029991	0.034703

## Sheet: Figure 2.f
E/V	I / µA
	Au-PEG6-VHH-72-C13	Au-VHH-72-C13
-0.09996	-0.21058	-0.0014334
-0.08996	-0.04617	0.018665
-0.07996	0.07037	0.032179
-0.06996	0.16431	0.043659
-0.06004	0.24475	0.052397
-0.05004	0.31547	0.059693
-0.04004	0.37827	0.067375
-0.03004	0.43678	0.073072
-0.02004	0.4909	0.078284
-0.01004	0.5403	0.084238
-3.91e-05	0.58851	0.08873
0.00996	0.63361	0.092977
0.01996	0.67701	0.097932
0.02996	0.71882	0.10154
0.03996	0.75907	0.10504
0.04996	0.79803	0.10935
0.05996	0.83598	0.11261
0.06996	0.87299	0.11552
0.07988	0.9098	0.11944
0.08988	0.94694	0.12236
0.09988	0.98357	0.12497
0.10988	1.0197	0.12859
0.11988	1.0554	0.13124
0.12988	1.0919	0.13361
0.13988	1.1288	0.137
0.14988	1.1653	0.13957
0.15988	1.204	0.14181
0.16988	1.2434	0.14519
0.17988	1.2828	0.14752
0.18988	1.3249	0.14975
0.19988	1.3692	0.15302
0.20988	1.4164	0.15559
0.21981	1.4683	0.1579
0.22981	1.5259	0.16122
0.2398	1.5882	0.16395
0.24981	1.6602	0.16659
0.25981	1.7404	0.1705
0.26981	1.8369	0.17409
0.27981	1.9449	0.17769
0.2898	2.0777	0.18282
0.29981	2.2223	0.18818
0.30981	2.4343	0.19425
0.31981	2.6783	0.20272
0.32981	2.9736	0.2121
0.33981	3.3266	0.22296
0.34981	3.7657	0.23805
0.35973	4.2972	0.25533
0.36973	4.8985	0.27544
0.37973	5.5797	0.30037
0.38973	6.2789	0.327
0.39973	6.9515	0.35391
0.40973	7.6008	0.38222
0.41973	8.151	0.40717
0.42973	8.4558	0.42792
0.43973	8.4596	0.44547
0.44973	8.2374	0.45866
0.45973	7.926	0.46879
0.46973	7.6089	0.47725
0.47973	7.3295	0.48493
0.48973	7.0848	0.49253
0.49973	6.8636	0.50233
0.50965	6.6714	0.51438
0.51965	6.5007	0.52857
0.52965	6.3529	0.54676
0.53965	6.2294	0.56849
0.54965	6.1302	0.59309
0.55965	6.0477	0.62196
0.56965	5.9848	0.65377
0.57965	5.9409	0.68716
0.58965	5.9109	0.72282
0.59965	5.9023	0.76051
0.60965	5.9085	0.79886
0.61965	5.9318	0.84044
0.62965	5.9714	0.88285
0.63965	6.0325	0.92787
0.64957	6.1135	0.97665
0.65957	6.2156	1.0266
0.66957	6.3462	1.0792
0.67957	6.5031	1.1354
0.68957	6.68	1.1928
0.69957	6.8869	1.2525
0.70957	7.1215	1.3157
0.71957	7.3819	1.3796
0.72957	7.678	1.4458
0.73957	8.007	1.5152
0.74957	8.3652	1.5849
0.75957	8.7643	1.6567
0.76957	9.2011	1.7298
0.77957	9.6722	1.8022
0.78949	10.195	1.8748
0.7995	10.77	1.9485
0.78949	9.542	1.7239
0.77957	8.6241	1.5555
0.76957	7.8907	1.4186
0.75957	7.276	1.3003
0.74957	6.7558	1.1955
0.73957	6.3138	1.1034
0.72957	5.929	1.0194
0.71957	5.5938	0.94124
0.70957	5.3038	0.87085
0.69957	5.0435	0.80459
0.68957	4.8146	0.74227
0.67957	4.6139	0.68537
0.66957	4.4303	0.63154
0.65957	4.2648	0.58049
0.64957	4.1156	0.5338
0.63965	3.9768	0.49032
0.62965	3.8471	0.44906
0.61965	3.7284	0.41236
0.60965	3.6149	0.37781
0.59965	3.5066	0.34525
0.58965	3.4014	0.31639
0.57965	3.2999	0.2903
0.56965	3.1962	0.26552
0.55965	3.0913	0.24393
0.54965	2.9835	0.22502
0.53965	2.8661	0.2063
0.52965	2.7375	0.18967
0.51965	2.6035	0.17452
0.50965	2.4583	0.15819
0.49973	2.3067	0.14284
0.48973	2.1542	0.12735
0.47973	1.9839	0.10955
0.46973	1.7942	0.091444
0.45973	1.5657	0.072088
0.44973	1.2696	0.05186
0.43973	0.90212	0.025732
0.42973	0.44235	0.0011732
0.41973	-0.0981	-0.025342
0.40973	-0.71455	-0.049852
0.39973	-1.3583	-0.068592
0.38973	-1.9632	-0.0825
0.37973	-2.4849	-0.089659
0.36973	-2.8651	-0.09098
0.35973	-3.0967	-0.088974
0.34981	-3.2186	-0.084455
0.33981	-3.2469	-0.076566
0.32981	-3.1914	-0.068435
0.31981	-3.1006	-0.059803
0.30981	-2.9681	-0.051172
0.29981	-2.82	-0.044054
0.2898	-2.6718	-0.037336
0.27981	-2.5229	-0.030596
0.26981	-2.3769	-0.025314
0.25981	-2.2407	-0.020623
0.24981	-2.1075	-0.015819
0.2398	-1.9774	-0.012585
0.22981	-1.8476	-0.0092069
0.21981	-1.7262	-0.0058951
0.20988	-1.61	-0.0040026
0.19988	-1.4982	-0.0018107
0.18988	-1.3966	0.00065219
0.17988	-1.3018	0.0019443
0.16988	-1.2144	0.0034085
0.15988	-1.1355	0.0052351
0.14988	-1.0635	0.0057202
0.13988	-0.9957	0.0066066
0.12988	-0.93585	0.008005
0.11988	-0.8803	0.0080918
0.10988	-0.82909	0.008505
0.09988	-0.78231	0.0093839
0.08988	-0.73863	0.0089692
0.07988	-0.69886	0.00877
0.06996	-0.66005	0.0091473
0.05996	-0.62567	0.0083059
0.04996	-0.59291	0.0077265
0.03996	-0.56206	0.0078552
0.02996	-0.53354	0.0067698
0.01996	-0.50737	0.0057277
0.00996	-0.48286	0.0056573
-3.91e-05	-0.46006	0.0043922
-0.01004	-0.43956	0.0032154
-0.02004	-0.41963	0.0030148
-0.03004	-0.40294	0.001552
-0.04004	-0.38768	0.00028836
-0.05004	-0.37261	-7.5462e-05
-0.06004	-0.36098	-0.0015038
-0.06996	-0.34987	-0.0031253
-0.07996	-0.34047	-0.0039742
-0.08996	-0.33327	-0.0058232

## Sheet: Figure 4.a
E / V	I / µA
	1.2	2.5	5	10	25	100	1770	5000
-0.2	0.0062713	0.0059327	0.0056447	0.0054245	0.0051612	0.0049598	0.0048621	0.004814
-0.09498	0.0067877	0.0064212	0.0061095	0.0058711	0.0055862	0.0053682	0.0052624	0.0052103
-0.0851	0.0060635	0.0057361	0.0054577	0.0052448	0.0049902	0.0047955	0.004701	0.0046545
-0.07522	0.008749	0.0082766	0.0078749	0.0075676	0.0072003	0.0069194	0.006783	0.0067159
-0.06534	0.0096391	0.0091187	0.0086761	0.0083376	0.0079329	0.0076234	0.0074732	0.0073992
-0.05546	0.011676	0.011045	0.010509	0.010099	0.0096091	0.0092342	0.0090522	0.0089626
-0.04558	0.014271	0.0135	0.012845	0.012344	0.011745	0.011286	0.011064	0.010955
-0.0357	0.018103	0.017125	0.016294	0.015659	0.014899	0.014317	0.014035	0.013896
-0.02582	0.023866	0.022578	0.021482	0.020644	0.019642	0.018875	0.018503	0.01832
-0.01594	0.033778	0.031954	0.030403	0.029217	0.027799	0.026714	0.026188	0.025929
-0.00607	0.045712	0.043243	0.041145	0.039539	0.03762	0.036152	0.03544	0.035089
0.00381	0.054085	0.051165	0.048681	0.046782	0.044511	0.042774	0.041932	0.041516
0.01369	0.068991	0.065266	0.062098	0.059675	0.056779	0.054563	0.053488	0.052959
0.02357	0.094066	0.088986	0.084668	0.081364	0.077415	0.074394	0.072928	0.072206
0.03345	0.12632	0.1195	0.1137	0.10926	0.10396	0.099905	0.097936	0.096967
0.04333	0.17102	0.16179	0.15394	0.14793	0.14075	0.13526	0.13259	0.13128
0.05321	0.22365	0.21157	0.2013	0.19345	0.18406	0.17688	0.17339	0.17168
0.06309	0.28849	0.27292	0.25967	0.24954	0.23743	0.22816	0.22367	0.22145
0.07297	0.35946	0.34005	0.32355	0.31092	0.29583	0.28429	0.27869	0.27593
0.08285	0.43055	0.4073	0.38754	0.37242	0.35434	0.34051	0.3338	0.3305
0.09273	0.49512	0.46839	0.44565	0.42826	0.40748	0.39158	0.38386	0.38006
0.10261	0.54418	0.5148	0.48981	0.4707	0.44786	0.43038	0.4219	0.41772
0.11249	0.56856	0.53786	0.51176	0.49179	0.46792	0.44966	0.4408	0.43644
0.12237	0.56639	0.53581	0.5098	0.48991	0.46613	0.44794	0.43912	0.43477
0.13225	0.5373	0.50829	0.48362	0.46475	0.44219	0.42494	0.41657	0.41244
0.14213	0.48661	0.46034	0.43799	0.4209	0.40048	0.38485	0.37727	0.37353
0.15201	0.42023	0.39754	0.37825	0.36349	0.34585	0.33235	0.3258	0.32258
0.16189	0.35228	0.33326	0.31708	0.30471	0.28992	0.27861	0.27312	0.27042
0.17177	0.28541	0.27	0.2569	0.24687	0.23489	0.22573	0.22128	0.21909
0.18165	0.22857	0.21622	0.20573	0.1977	0.18811	0.18077	0.17721	0.17545
0.19153	0.17799	0.16838	0.16021	0.15396	0.14649	0.14077	0.138	0.13663
0.20141	0.13587	0.12853	0.1223	0.11752	0.11182	0.10746	0.10534	0.1043
0.21129	0.10425	0.09862	0.093834	0.090173	0.085796	0.082448	0.080824	0.080024
0.22116	0.081438	0.07704	0.073301	0.070441	0.067022	0.064407	0.063138	0.062513
0.23104	0.062247	0.058886	0.056028	0.053842	0.051229	0.04923	0.04826	0.047782
0.24092	0.051626	0.048838	0.046468	0.044655	0.042487	0.04083	0.040025	0.039629
0.2508	0.042694	0.040389	0.038429	0.036929	0.035137	0.033766	0.033101	0.032773
0.26068	0.037625	0.035593	0.033866	0.032544	0.030965	0.029757	0.02917	0.028882
0.27056	0.031711	0.029999	0.028543	0.027429	0.026098	0.02508	0.024586	0.024342
0.28044	0.029901	0.028286	0.026914	0.025863	0.024608	0.023648	0.023182	0.022952
0.29032	0.029176	0.027601	0.026261	0.025237	0.024012	0.023075	0.02262	0.022396
0.3002	0.027366	0.025888	0.024632	0.023671	0.022522	0.021643	0.021217	0.021007
0.4	0.029991	0.028372	0.026995	0.025942	0.024682	0.023719	0.023252	0.023022

## Sheet: Figure 4.b
[RBD] / nM	Au-PEG6-VHH72-C13			Au-VHH72-C13
0.016	0.87143	0.9	1	0.43571	0.48	0.8
0.5	0.43571	1.04	1.25	0.87143	0.95	1
2.5	4.8924	5.14	6.47	9.0765	9.8	11.11
5	11.37	12.65	13.36	20.878	21.54	22.54
10	22.055	24.45	23.23	31.468	32.65	34.84
25	33.564	35.98	36.48	39.033	40.27	39.85
100	40.113	41.55	42.98	41.681	42.95	42.01
1770	43.571	42.35	43	43.572	43.54	42.01
5000	43.571	42.12	43.52	43.572	42.78	41.64

## Sheet: Figure 4.d
[RBD] / nM	Au MPA
1	0.09	0.19	0.8
10	0.16	0.16	1
40	8.85	9.32	8.23
60	16.25	16.96	15.04
100	25.25	26.7	24.1
150	32.48	34.54	30
200	35.33	37.25	33.52
300	38.54	40.2	36.2
1000	40.25	42.4	38.4
5000	42.98	44	40.99

## Sheet: Figure 5.a
Dilution factor	PEG6-VHH-72-C13			VHH-72-C13
1e-09	1.3	0.6	1.3	0.1	1	0.8
1e-08	0.02	1.9	1.3	0.15	1.1	1
1e-07	7.8	6.2	5.5	0.2	1.1	1.1
1e-06	11.8	15.4	16.3	1.9	4.4	2.5
1e-05	21.3	20.8	23.1	12.5	16.2	12.9
0.0001	37.5	38.2	40.2	26.8	32.1	32.1
0.001	42.3	40.8	45.5	33.3	36.3	35.9
0.1	42.5	41.1	45.8	34.3	38.7	36.2
1	42.8	41.8	46.2	34.5	38.7	36.5

## Sheet: Figure 5.b
copies/ml	CT
8604294479	10.26
4958577731	13.76
564092878	17.18
28291155	20.52
4290675	24.84
708689	28.94
62928	32.43
47004	35.54
1713	40.22

## Sheet: Figure 5.c
copies/ml	PFU/ml
7549430000	2210000
2037270000	221000
562120000	22100
71492000	1030
7625154	700
639409	32.5
65597	10.3

[truncated: 12 more sheets: Figure 5.d, Figure 6.a, Figure 6.b, Figure 6.c, Figure 6.d, Figure 7.a, Figure 7.b, Figure 7.c, Figure 8.a, Figure 8.b, Figure 8.c, Full lenght sequence of VHH72-C]
